# Supplementary material for: Green and Scalable Fabrication of Sandwich-like NG/SiOx/NG Homogenous Hybrids for Superior Lithium-Ion Batteries
Source: Nanomaterials (Basel). 2021 Sep 11;11(9):2366. doi: 10.3390/nano11092366 (PMC8467742; doi:10.3390/nano11092366)
Supplement: Supplementary file 1 [file nanomaterials-11-02366-s001.zip]

Archive with 1 entries (1 files):
- nanomaterials-1366787-supplementary.pdf
